# Supplementary material for: Geometric Morphometrics Reveal Shape Differences in the Toes of Urban Lizards
Source: Integr Org Biol. 2022 Aug 19;4(1):obac028. doi: 10.1093/iob/obac028 (PMC9391197; doi:10.1093/iob/obac028)
Supplement: obac028_Supplemental_Files [file obac028_supplemental_files.zip]

Archive with 9 entries (9 files):
- Howell_Field_Data.txt
- Howell_Pad_Area_Subset.txt
- Howell_PR_anole_semilandmark_slider_file.txt
- Howell_PR_anole_shape.tps
- Howell_PR_Geometric_Morphometric_Analyses.R
- Howell_PR_Linear_Analyses.R
- Howell_PR_Methodological_Analyses.R
- Howell_PR_Preliminary_Data_Setup.R
- Howell_Supplement_Sept9.pdf
