# Supplementary material for: Geometric Morphometrics Reveal Shape Differences in the Toes of Urban Lizards
Source: Integr Org Biol. 2022 Aug 19;4(1):obac028. doi: 10.1093/iob/obac028 (PMC9391197; doi:10.1093/iob/obac028)
Supplement: obac028_Supplemental_Files [file obac028_supplemental_files.zip › Howell_Field_Data.txt]

Specimen	Municipality	Site	Habitat_Category	SVL_mm	Area_mm2	Lamellae_Count
KMW_002_RL	San Juan	Bosque San Patricio	forest	67	7.819	22
KMW_010_RR	San Juan	Bosque San Patricio	forest	68	6.85	23
KMW_011_RR	San Juan	Bosque San Patricio	forest	51	4.395	22
KMW_013_RR	San Juan	Bosque San Patricio	forest	68	8.62	22
KMW_017_RLb	San Juan	Bosque San Patricio	forest	71	7.771	24
KMW_018_RL	San Juan	Bosque San Patricio	forest	65	5.836	22
KMW_019_RL	San Juan	Bosque San Patricio	forest	67	7.485	23
KMW_020_RL	San Juan	Bosque San Patricio	forest	72	8.664	22
KMW_024_RR	San Juan	Bosque San Patricio	forest	70	7.39	24
KMW_027_R1	San Juan	Bosque San Patricio	forest	72	7.23	23
KMW_029_R1	San Juan	Bosque San Patricio	forest	61	5.09	22
KMW_035_R1	San Juan	Bosque San Patricio	forest	64	5.936	23
KMW_038_R1	San Juan	Bosque San Patricio	forest	71	8.112	21
KMW_045_R2	San Juan	Bosque San Patricio	forest	65	7.694	21
KMW_052_R2	San Juan	Bosque San Patricio	forest	73	8.084	23
KMW_055_R1	San Juan	Bosque San Patricio	forest	68	7.865	22
KMW_062_R2	San Juan	University Gardens	urban	64	7.485	22
KMW_063_R1a	San Juan	University Gardens	urban	65	6.978	21
KMW_067_R1	San Juan	University Gardens	urban	63	6.547	22
KMW_069_R1	San Juan	University Gardens	urban	72	11.503	22
KMW_072_R2	San Juan	University Gardens	urban	62	6.524	23
KMW_078_R2	San Juan	University Gardens	urban	70	6.827	23
KMW_079_R1	San Juan	University Gardens	urban	71	9.88	22
KMW_082_R1a	San Juan	University Gardens	urban	67	8.237	23
KMW_083_R1	San Juan	University Gardens	urban	59	5.648	22
KMW_084_R2	San Juan	University Gardens	urban	69	8.011	23
KMW_085_R1	San Juan	University Gardens	urban	63	8.049	24
KMW_087_R1	San Juan	University Gardens	urban	61	7.79	22
KMW_090_R2	San Juan	University Gardens	urban	72	9.837	21
KMW_094_R1b	San Juan	University Gardens	urban	60	5.395	21
KMW_101_R2	San Juan	University Gardens	urban	74	9.354	22
KMW_105_R1	San Juan	University Gardens	urban	59	5.494	24
KMW_111_R2	Mayaguez	zoo forest	forest	56	4.616	24
KMW_115_R2	Mayaguez	zoo forest	forest	59	4.871	24
KMW_120_R1	Mayaguez	zoo forest	forest	64	6.371	25
KMW_122_R1	Mayaguez	zoo forest	forest	67	7.082	24
KMW_125_R1a	Mayaguez	zoo forest	forest	57	5.023	20
KMW_129_R1	Mayaguez	zoo forest	forest	66	7.667	22
KMW_134_R2	Mayaguez	zoo forest	forest	62	6.517	23
KMW_140_R1	Mayaguez	zoo forest	forest	63	6.539	23
KMW_142_R1	Mayaguez	zoo forest	forest	63	6.579	23
KMW_143_R1	Mayaguez	zoo forest	forest	64	6.331	20
KMW_145_R1	Mayaguez	zoo forest	forest	63	6.034	20
KMW_148_R2	Mayaguez	zoo forest	forest	56	4.364	22
KMW_149_R1	Mayaguez	zoo forest	forest	59	6.051	22
KMW_151_R2	Mayaguez	zoo forest	forest	55	3.861	22
KMW_153_R2	Mayaguez	zoo forest	forest	63	6.199	22
KMW_155_R1	Mayaguez	zoo forest	forest	63	7.059	23
KMW_156_R1	Mayaguez	zoo forest	forest	64	6.943	21
KMW_158_R2	Mayaguez	zoo forest	forest	63	6.628	21
KMW_159_R2	Mayaguez	zoo forest	forest	65	6.472	22
KMW_163_R1	Mayaguez	zoo forest	forest	68	7.247	21
KMW_167_R2	Mayaguez	RUM housing	urban	66	6.989	22
KMW_172_R1	Mayaguez	RUM housing	urban	64	6.115	22
KMW_174_R2	Mayaguez	RUM housing	urban	65	6.805	21
KMW_176_R2	Mayaguez	RUM housing	urban	70	9.226	21
KMW_177_R1	Mayaguez	RUM housing	urban	64	7.147	22
KMW_183_R1b	Mayaguez	RUM housing	urban	67	8.655	22
KMW_187_R2	Mayaguez	RUM housing	urban	67	7.32	22
KMW_190_R2b	Mayaguez	RUM housing	urban	62	6.506	23
KMW_195_R2b	Mayaguez	RUM housing	urban	61	6.292	21
KMW_196_R1	Mayaguez	RUM housing	urban	64	7.909	22
KMW_198_R1	Mayaguez	RUM housing	urban	68	9.46	24
KMW_215_R2a	Mayaguez	RUM housing	urban	59	5.286	24
KMW_218_R2	Mayaguez	RUM housing	urban	65	8.872	22
KMW_219_R2	Mayaguez	RUM housing	urban	52	4.437	23
KMW_226_R1b	Ponce	ponce urban	urban	69	9.103	26
KMW_230_R1	Ponce	ponce urban	urban	68	8.534	23
KMW_234_R1	Ponce	ponce urban	urban	63	7.31	23
KMW_235_R1	Ponce	ponce urban	urban	66	7.921	24
KMW_241_R2	Ponce	ponce urban	urban	70	10.417	24
KMW_242_R1	Ponce	ponce urban	urban	60	6.005	25
KMW_249_R2	Ponce	ponce urban	urban	64	7.156	23
KMW_251_R2b	Ponce	ponce urban	urban	63	7.039	26
KMW_252_R1	Ponce	ponce urban	urban	61	6.897	24
KMW_253_R2	Ponce	ponce urban	urban	67	9.453	26
KMW_257_R1	Ponce	ponce urban	urban	67	8.731	25
KMW_259_R2	Ponce	ponce urban	urban	67	9.396	23
KMW_260_R2	Ponce	ponce urban	urban	70	9.477	25
KMW_262_R2	Ponce	ponce urban	urban	68	9.428	24
KMW_264_R2	Ponce	ponce urban	urban	65	9.08	25
KMW_266_R1	Ponce	ponce urban	urban	61	6.039	26
KMW_268_R1	Ponce	ponce urban	urban	71	7.334	24
KMW_274_R1	Ponce	ponce urban	urban	66	8.071	25
KMW_275_R1	Ponce	ponce urban	urban	65	7.05	23
KMW_276_R1	Ponce	ponce urban	urban	67	8.722	24
KMW_278_R1	Ponce	ponce forest	forest	63	6.642	22
KMW_280_R1	Ponce	ponce forest	forest	62	6.228	24
KMW_281_R1	Ponce	ponce forest	forest	62	7.021	25
KMW_286_R1	Ponce	ponce forest	forest	64	5.785	23
KMW_290_R2	Ponce	ponce forest	forest	59	4.743	23
KMW_292_R1	Ponce	ponce forest	forest	60	5.183	23
KMW_293_R1	Ponce	ponce forest	forest	62	6.429	22
KMW_294_R1	Ponce	ponce forest	forest	54	4	23
KMW_296_R2	Ponce	ponce forest	forest	56	4.441	21
KMW_299_R2	Ponce	ponce forest	forest	54	4.257	23
KMW_300_R2	Ponce	ponce forest	forest	58	4.934	23
KMW_301_R2	Ponce	ponce forest	forest	57	5.112	23
KMW_305_R2	Ponce	ponce forest	forest	52	3.538	22
KMW_306_R2	Ponce	ponce forest	forest	60	5.535	24
KMW_307_R1	Ponce	ponce forest	forest	57	5.704	24
KMW_309_R1	Ponce	ponce forest	forest	54	3.852	24
KMW_310_R1	Ponce	ponce forest	forest	63	5.799	24
KMW_312_R2	Ponce	ponce forest	forest	59	5.132	23
KMW_314_R2	Ponce	ponce forest	forest	54	3.724	22
KMW_317_R2	Ponce	ponce forest	forest	60	6.121	22
KMW_348_rear1	Mayaguez	Maya_urban2	urban	66.1	8.138	23
KMW_382_rear1	Mayaguez	Miradero Forest	forest	57.2	4.532	22
KMW_385_rear2	Mayaguez	Miradero Forest	forest	62.6	5.509	21
KMW_394_rear1	Mayaguez	Miradero Forest	forest	54.3	4.23	21
KMW_404_rear1	Mayaguez	Miradero Forest	forest	57.8	5.006	23
KMW_412_rear1	Mayaguez	Miradero Forest	forest	59.9	5.717	19
KMW_428_rear2	Mayaguez	Miradero Forest	forest	59.3	5.436	21
KMW_454_rear1	Mayaguez	Miradero Forest	forest	61.5	5.721	22
KMW_456_rear2	Mayaguez	Miradero Forest	forest	55.3	4.569	20
KMW_460_rear2	Mayaguez	Miradero Forest	forest	55	4.825	22
KMW_465_rear2	Mayaguez	Miradero Forest	forest	51.8	4.014	22
KMW_474_rear1	Mayaguez	Miradero Forest	forest	58.5	5.336	23
KMW_480_rear1	Mayaguez	Miradero Forest	forest	50.1	4.31	21
KMW_486_rear1a	Mayaguez	Miradero Forest	forest	51.7	3.856	22
KMW_489_rear1	Mayaguez	Miradero Forest	forest	52.2	4.62	21
KMW_501_rear2	Mayaguez	Miradero Forest	forest	62.4	7.258	20
KMW_503_rear2	Mayaguez	Miradero Forest	forest	57.7	5.197	22
KMW_507_rear1	Mayaguez	Miradero Forest	forest	58.9	5.59	20
KMW_510_rear1	Mayaguez	Miradero Forest	forest	56.7	4.945	22
KMW_543_rear2	Mayaguez	Miradero Forest	forest	56.8	4.616	21
KMW_555_rear1	Mayaguez	Miradero Forest	forest	58	5.674	20
KMW_559_rear1	Mayaguez	Maya_urban2	urban	64.6	7.291	22
KMW_560_rear1	Mayaguez	Maya_urban2	urban	61.9	8.049	22
KMW_564_rear1	Mayaguez	Maya_urban2	urban	54.8	5.166	23
KMW_566_rear2	Mayaguez	Maya_urban2	urban	60.6	5.762	24
KMW_570_rear2	Mayaguez	Maya_urban2	urban	64	7.808	23
KMW_579_rear2	Mayaguez	Maya_urban2	urban	68	10.372	23
KMW_588_rear1	Mayaguez	Maya_urban2	urban	61.2	5.925	22
KMW_590_rear2	Mayaguez	Maya_urban2	urban	64.3	7.589	22
KMW_592_rear1	Mayaguez	Maya_urban2	urban	61.5	7.766	21
KMW_594_rear1b	Mayaguez	Maya_urban2	urban	71.4	9.249	23
KMW_596_rear1	Mayaguez	Maya_urban2	urban	66.5	7.337	23
KMW_608_rear2	Mayaguez	Maya_urban2	urban	66	7.665	23
KMW_615_rear1	Mayaguez	Maya_urban2	urban	58.7	6.332	20
KMW_625_rear1	Mayaguez	Maya_urban2	urban	66.7	7.541	24
KMW_630_rear2	Mayaguez	Maya_urban2	urban	68.1	7.685	24
KMW_631_rear2	Mayaguez	Maya_urban2	urban	66.8	8.511	22
KMW_635_rear1	Mayaguez	Maya_urban2	urban	67.1	7.626	22
KMW_641_rear2	Mayaguez	Maya_urban2	urban	70.1	8.101	22
KMW_644_rear1	Mayaguez	Maya_urban2	urban	65.7	7.998	23
KMW_668_R1	Arecibo	Mata de Platano	forest	57.9	5.29	19
KMW_682_R1	Arecibo	Mata de Platano	forest	61	5.741	19
KMW_696_R2	Arecibo	Mata de Platano	forest	53.7	2.85	19
KMW_731_R1	Arecibo	Mata de Platano	forest	56.9	4.514	22
KMW_733_R1	Arecibo	Mata de Platano	forest	59.2	5.806	21
KMW_744_R1	Arecibo	Mata de Platano	forest	54.6	4.126	21
KMW_754_R2	Arecibo	University	urban	62.5	7.005	23
KMW_759_R1	Arecibo	University	urban	59.9	6.713	23
KMW_760_R2	Arecibo	University	urban	56.9	5.08	21
KMW_765_R2	Arecibo	University	urban	53.8	4.386	21
KMW_776_R1	Arecibo	University	urban	63.2	6.961	21
KMW_785_R1	Arecibo	University	urban	61.4	6.007	24
KMW_786_R2	Arecibo	University	urban	61.1	6.338	21
KMW_790_R1	Arecibo	University	urban	62.2	6.848	22
KMW_802_R2	Arecibo	University	urban	63	6.659	21
KMW_806_R2	Arecibo	University	urban	58.7	6.201	22
KMW_813_R1	Arecibo	Mata de Platano	forest	55.6	4.766	21
KMW_833_734	Arecibo	University	urban	58.5	6.38	23
KMW_843_766	Arecibo	University	urban	52.6	3.691	22
KMW_848_R1	Arecibo	University	urban	67.4	8.874	23
KMW_858_R1	Arecibo	University	urban	56.3	5.195	19
KMW_860_R2a	Arecibo	University	urban	61.8	7.169	22
KMW_867_R1a	Arecibo	University	urban	53.5	4.303	20
KMW_869_R1b	Arecibo	University	urban	45.7	3.005	22
KMW_887_R2	Arecibo	Mata de Platano	forest	55.2	4.506	19
KMW_889_R1	Arecibo	Mata de Platano	forest	56	4.2	21
KMW_898_R2	Arecibo	University	urban	62.3	5.566	20
KMW_900_R2	Arecibo	Mata de Platano	forest	47.4	2.701	23
KMW_902_R2	Arecibo	Mata de Platano	forest	47.4	3.149	21
KMW_910_R1	Arecibo	Mata de Platano	forest	49.9	3.223	21
KMW_931_R1	Arecibo	Mata de Platano	forest	54.9	4.124	20
KMW_936_R1	Arecibo	Mata de Platano	forest	51.3	3.76	21
KMW_945_R2	Arecibo	Mata de Platano	forest	55.2	4.796	19
KMW_960_281	Arecibo	Mata de Platano	forest	46.4	2.658	22
KMW_976_003	Arecibo	UPRA	urban	64	7.812	23
KMW_978_005	Arecibo	UPRA	urban	53	3.864	22
KMW_987_015	Arecibo	UPRA	urban	63	6.326	21
KMW_989_017	Arecibo	UPRA	urban	61	4.559	20
KMW_994_018	Arecibo	UPRA	urban	61	5.936	23
KMW_999_020	Arecibo	UPRA	urban	72	7.895	22
KMW_1004_025	Arecibo	UPRA	urban	68	8.106	21
KMW_1005_026	Arecibo	UPRA	urban	63	5.7	21
KMW_1008_040	Arecibo	UPRA	urban	62	6.33	23
KMW_1010_042	Arecibo	UPRA	urban	69	8.123	21
KMW_1024_008	Arecibo	UPRA	urban	73	7.384	21
KMW_1031_014	Arecibo	UPRA	urban	66	5.275	23
KMW_1034_018	Arecibo	UPRA	urban	63	6.738	21
KMW_1041_027	Arecibo	UPRA	urban	59	4.473	20
KMW_1052_042	Arecibo	UPRA	urban	64	5.144	23
KMW_1054_051	Arecibo	UPRA	urban	50	3.598	23
KMW_1058_048	Arecibo	UPRA	urban	62	6.314	21
KMW_1061_056	Arecibo	UPRA	urban	48	2.5	23
KMW_1063_062	Arecibo	UPRA	urban	63	6.1	20
KMW_1068_071	Arecibo	UPRA	urban	62	5.633	22
KMW_1073_001_flip	San Juan	University Gardens	urban	69	9.862	21
KMW_1078_006	San Juan	University Gardens	urban	60.7	6.657	23
KMW_1084_156	San Juan	University Gardens	urban	69.3	9.283	23
KMW_1086_012_flip	San Juan	University Gardens	urban	63	8.502	21
KMW_1090_014	San Juan	Bosque San Patricio	forest	70	8.139	22
KMW_1094_021	San Juan	Bosque San Patricio	forest	70.3	8.498	23
KMW_1095_020	San Juan	Bosque San Patricio	forest	68.3	9.209	22
KMW_1097_022	San Juan	Bosque San Patricio	forest	67	8.599	22
KMW_1106_035	Arecibo	University	urban	65	7.613	23
KMW_1110_039	Arecibo	University	urban	63	6.838	23
KMW_1120_048	Arecibo	Mata de Platano	forest	57	4.708	21
KMW_1134_063	Aguadilla	Ramey	urban	61	5.711	21
KMW_1135_064	Aguadilla	Ramey	urban	61.7	6.895	22
KMW_1137_066	Aguadilla	Ramey	urban	64.3	7.184	22
KMW_1138_068	Aguadilla	Ramey	urban	56	6.399	22
KMW_1139_069	Aguadilla	Ramey	urban	55	4.942	23
KMW_1140_071	Aguadilla	Ruinas Faro	forest	62	6.544	21
KMW_1141_072	Aguadilla	Ruinas Faro	forest	64.7	7.432	23
KMW_1142_074	Aguadilla	Ruinas Faro	forest	60	5.363	21
KMW_1143_075	Aguadilla	Ruinas Faro	forest	65	7.759	23
KMW_1144_076	Aguadilla	Ruinas Faro	forest	66.7	7.711	21
KMW_1145_077	Aguadilla	Ramey	urban	56.3	5.577	21
KMW_1146_078	Aguadilla	Ruinas Faro	forest	61	5.651	20
KMW_1147_079	Aguadilla	Ruinas Faro	forest	63	7.086	20
KMW_1148_080	Aguadilla	Ramey	urban	64	7.577	23
KMW_1149_081	Aguadilla	Ramey	urban	60	5.812	23
KMW_1150_082	Aguadilla	Ramey	urban	64	8.53	22
KMW_1151_084	Aguadilla	Ramey	urban	62.7	7.631	22
KMW_1152_087	Aguadilla	Ramey	urban	57	5.3	23
KMW_1153_088	Aguadilla	Ruinas Faro	forest	56	5.177	23
KMW_1154_092	Aguadilla	Ruinas Faro	forest	60	6.554	23
KMW_1155_093	Aguadilla	Ruinas Faro	forest	63	5.998	20
KMW_1156_095 rotated	Aguadilla	Ruinas Faro	forest	62	6.432	21
KMW_1157_096	Aguadilla	Ruinas Faro	forest	63	6.523	23
KMW_1158_097	Aguadilla	Ruinas Faro	forest	63	8.31	22
KMW_1160_099	Aguadilla	Ramey	urban	60	6.879	23
KMW_1161_100	Aguadilla	Ramey	urban	59	6.027	23
KMW_1162_101	Aguadilla	Ramey	urban	63	5.738	22
KMW_1165_105	Aguadilla	Ramey	urban	61	6.994	22
KMW_1166_106	Aguadilla	Ramey	urban	55.3	5.627	22
KMW_1168_111	Mayaguez	RUM housing	urban	60	6.764	21
KMW_1170_112	Mayaguez	RUM housing	urban	61.3	7.687	23
KMW_1173_115	Mayaguez	RUM housing	urban	68	8.222	23
KMW_1184_126	Mayaguez	RUM housing	urban	71	9.386	22
KMW_1189_136_LI	Mayaguez	RUM housing	urban	61	6.749	21
KMW_1197_148	Mayaguez	RUM housing	urban	60	6.278	24
